# Supplementary material for: Treatment of advanced atherosclerotic mice with ABT-263 reduced indices of plaque stability and increased mortality
Source: JCI Insight. 2024 Jan 23;9(2):e173863. doi: 10.1172/jci.insight.173863 (PMC10906456; doi:10.1172/jci.insight.173863)
Supplement: Supporting data values [file jciinsight-9-173863-s207.xlsx]

## Sheet: Figure 1C
SMC Klf4 WT	SMC Klf4 KO
82.6	5.3
85.7	2.6
62.5	11.5
74.6	21.6

## Sheet: Figure 1E
SMC Klf4 WT	SMC Klf4 KO
15.4062	18.4638
10.0971	15.1515
31.338	1.14907
16.6456	7.13525
17.3913	16.6078
11.7493	10.9948
19.5556	1.64384
	1.17302
	5.31401

## Sheet: Figure 1F
SMC Klf4 WT	SMC Klf4 KO
8.02469	20.8372
15.291	0
51.5625	7.01754
29.5139	3.21888
22.3176	19.356
29.7619	21.3333
19.3939	6.50406
	7.05128
	9.49721

## Sheet: Figure 1G
SMC Klf4 WT	SMC Klf4 KO
42.8571	14.8945
11.2676	0
37.5	14.2424
14.7541	4.88998
35.3982	27.1429
13.0435	0
38.8679	16.6667
	3.52113
	8.60927

## Sheet: Figure 1H
SMC Klf4 WT	SMC Klf4 KO
100	18.8462
1.2987	0
0	8.53659
0	2.43902
26.1538	20.7692
14.0625	0
14.2857	0
	11.1111
	0

## Sheet: Figure 1I
SMC Klf4 WT	SMC Klf4 KO
11.7647	17.2109
9.61538	0
54.2373	13.3333
40	6.06061
25	18.75
21.2121	17.1875
16.6667	10.2941
	5.88235
	7.69231

## Sheet: Figure 2B
SMC-Klf4 WT	SMC Klf4 KO
64	24
51	29
53	47
39	31
32	39
41	51
47	33
	14
	16

## Sheet: Figure 2C
SMC-Klf4 WT	SMC Klf4 KO
41	46
43	39
36	34
39	29
31	31
29	33
27	21
	44
	37

## Sheet: Figure 2D
SMC Klf4 WT	SMC Klf4 KO
46	42
34	23
29	19
59	20
27	39
43	32
38	49
	21
	16

## Sheet: Figure 2E
SMC Klf4 WT	SMC Klf4 KO
26	9
32	6
41	14
16	13
29	19
14	27
13	7
	4
	11

[truncated: 76 more sheets: Figure 2F, Figure 3B, Figure 3D, Figure 3E, Figure 3F, Figure 3H, Figure 3J, Figure 3L, Figure 4C, Figure 4D, Figure 4E, Figure 4H, Figure 4I, Figure 4J, Figure 5C, Figure 5D, Figure 5E, Figure 5F, Figure 6C, Figure 6D …]
